# Supplementary material for: Geographic Distribution, Genetic Variability and Biological Properties of Rice Orange Leaf Phytoplasma in Southeast Asia
Source: Pathogens. 2021 Feb 4;10(2):169. doi: 10.3390/pathogens10020169 (PMC7913950; doi:10.3390/pathogens10020169)
Supplement: Supplementary file 1 [file pathogens-10-00169-s001.zip]

Archive with 2 entries (1 files):
- pathogens-1070940-Supplementary materials/
- pathogens-1070940-Supplementary materials/Supplementary materials_v2.xlsx
