# Supplementary material for: Geographic Distribution, Genetic Variability and Biological Properties of Rice Orange Leaf Phytoplasma in Southeast Asia
Source: Pathogens. 2021 Feb 4;10(2):169. doi: 10.3390/pathogens10020169 (PMC7913950; doi:10.3390/pathogens10020169)
Supplement: Supplementary file 1 [file pathogens-10-00169-s001.zip › pathogens-1070940-Supplementary materials/Supplementary materials_v2.xlsx]

## Sheet: Table S1
Supplementary Table S1. List of 16S rDNA sequences of Rice Orange Leaf Phytoplasma(As of 10 August 2020)
	strain	accession number	country (province)	host	references
Philippines isolates:
#	PH_ROL	AB052870	Philippines	Oryza sativa L. (rice)	Jung et al. (2003)
*	PH_602	LC598921	Philippines (Luzon, Laguna)	Oryza sativa L. (rice)	This study, partial
#	PH-A1	LC598922	Philippines (Luzon, Laguna)	Oryza sativa L. (rice)	This study
#	PH_S1	LC586936	Philippines (Luzon, Laguna)	Oryza sativa L. (rice)	Jonson et al. (2020)
#	PH_S2	LC586936 (identical to PH_S1)	Philippines (Luzon, Laguna)	Oryza sativa L. (rice)	Jonson et al. (2020)
*	PH_S9	LC586936 (identical to PH_S1)	Philippines (Luzon, Laguna)	Oryza sativa L. (rice)	Jonson et al. (2020), partial
#	PH_BC 37	LC598923	Philippines (Mindanao, Davao Oriental)	Oryza sativa L. (rice)	This study
#	PH_BT 11	LC598924	Philippines (Mindanao, Davao Oriental)	Oryza sativa L. (rice)	This study
*	PH_BT 12	LC598925	Philippines (Mindanao, Davao Oriental)	Oryza sativa L. (rice)	This study, partial
#	PH_RB 22	LC598926	Philippines (Mindanao, Davao Oriental)	Oryza sativa L. (rice)	This study
#	PH_SH 5	LC598927	Philippines (Mindanao, Davao del Sur)	Oryza sativa L. (rice)	This study
#	PH_SH 7	LC598928	Philippines (Mindanao, Davao del Sur)	Oryza sativa L. (rice)	This study
#	PH_SH 8	LC598929	Philippines (Mindanao, Davao del Sur)	Oryza sativa L. (rice)	This study
#	PH_SK 26	LC598930	Philippines (Mindanao, Davaodel Norte)	Oryza sativa L. (rice)	This study
#	PH_SK 27	LC598931	Philippines (Mindanao, Davaodel Norte)	Oryza sativa L. (rice)	This study
Chinese isolates:
#, †	CH_LD1	MIEP01000000 (WGS project)	China (Guangzhou)	Oryza sativa L. (rice)	Zhu et al. (2017)
*	GD	KR061356	China (Guangdong?)	Oryza sativa L. (rice)	Li et al. (2015; direct submission), partial
Thai isolates:
#	OSNP1-13	JQ965690	Thailand (Nakhon Pathom)	Oryza sativa L. (rice)	Khwantongyim et al. (2013)
#	OSNP1-12	JQ965689	Thailand (Nakhon Pathom)	Oryza sativa L. (rice)	Khwantongyim et al. (2013)
#	OSNP1-11	JQ965688	Thailand (Nakhon Pathom)	Oryza sativa L. (rice)	Khwantongyim et al. (2013)
#	OSNP1-10	JQ965687	Thailand (Nakhon Pathom)	Oryza sativa L. (rice)	Khwantongyim et al. (2013)
#	OSNP1-8	JQ965686	Thailand (Nakhon Pathom)	Oryza sativa L. (rice)	Khwantongyim et al. (2013)
#	OSNP1-6	JQ965685	Thailand (Nakhon Pathom)	Oryza sativa L. (rice)	Khwantongyim et al. (2013)
#	OSNP1-5	JQ965684	Thailand (Nakhon Pathom)	Oryza sativa L. (rice)	Khwantongyim et al. (2013)
#	OSNP1-4	JQ965683	Thailand (Nakhon Pathom)	Oryza sativa L. (rice)	Khwantongyim et al. (2013)
#	OSNP1-1	JQ965682	Thailand (Nakhon Pathom)	Oryza sativa L. (rice)	Khwantongyim et al. (2013)
#	RPKB1-4	KP136894	Thailand (Kanchanaburi)	Oryza sativa cv. Suphan Buri 1	Klinkong et al. (2016)
#	RPAY5-3	KP136893	Thailand (Ayutthaya)	Oryza sativa cv. RD51	Klinkong et al. (2016)
#	RPAY5-2	KP136892	Thailand (Ayutthaya)	Oryza sativa cv. RD51	Klinkong et al. (2016)
#	RPAY2-3	KP136891	Thailand (Ayutthaya)	Oryza sativa cv. RD47	Klinkong et al. (2016)
#	RPAY1-2	KP136890	Thailand (Ayutthaya)	Oryza sativa cv. Red Brown Rice	Klinkong et al. (2016)
#	RPSB5-3	KP136910	Thailand (Suphan Buri)	Oryza sativa cv. RD41	Klinkong et al. (2016)
#	RPSB2-4	KP136909	Thailand (Suphan Buri)	Oryza sativa cv. CP111	Klinkong et al. (2016)
#	RPSB2-3	KP136908	Thailand (Suphan Buri)	Oryza sativa cv. CP111	Klinkong et al. (2016)
#	RPNS1-5	KP136907	Thailand (Nakhon Sawan)	Oryza sativa cv. RD29	Klinkong et al. (2016)
#	RPNS1-3	KP136906	Thailand (Nakhon Sawan)	Oryza sativa cv. RD29	Klinkong et al. (2016)
#	RPNS1-2	KP136905	Thailand (Nakhon Sawan)	Oryza sativa cv. RD29	Klinkong et al. (2016)
#	RPNS1-1	KP136904	Thailand (Nakhon Sawan)	Oryza sativa cv. RD29	Klinkong et al. (2016)
#	RPNR4-1	KP136903	Thailand (Nakhon Ratchasima)	Oryza sativa cv. Khao Hom Dong	Klinkong et al. (2016)
#	RPNR3-3	KP136902	Thailand (Nakhon Ratchasima)	Oryza sativa cv. Red Hawn Rice	Klinkong et al. (2016)
#	RPNR1-5	KP136901	Thailand (Nakhon Ratchasima)	Oryza sativa cv. Red Hawn Rice	Klinkong et al. (2016)
#	RPNP2-3	KP136900	Thailand (Nakhon Pathom)	Oryza sativa L. (rice)	Klinkong et al. (2016)
#	RPNP2-2	KP136899	Thailand (Nakhon Pathom)	Oryza sativa L. (rice)	Klinkong et al. (2016)
#	RPNP2-1	KP136898	Thailand (Nakhon Pathom)	Oryza sativa L. (rice)	Klinkong et al. (2016)
#	RPKB4-4	KP136897	Thailand (Kanchanaburi)	Oryza sativa cv. Pathum Thani 80	Klinkong et al. (2016)
#	RPKB2-5	KP136896	Thailand (Kanchanaburi)	Oryza sativa cv. Suphan Buri 1	Klinkong et al. (2016)
#	RPKB2-3	KP136895	Thailand (Kanchanaburi)	Oryza sativa cv. Suphan Buri 1	Klinkong et al. (2016)
Indian isolates:
#	Coimbatore (IN_Coi1)	JX290548	India (Coimbatore, Tamil Nadu)	Oryza sativa Indica Group cv. ADT 43	Valarmathi et al. (2013)
#	Coimbatore (IN_Coi2)	JX290547	India (Coimbatore, Tamil Nadu)	Oryza sativa Indica Group cv. Co-39	Valarmathi et al. (2013)
#	Coimbatore (IN_Coi3)	JX290546	India (Coimbatore, Tamil Nadu)	Oryza sativa Indica Group cv. White Ponni	Valarmathi et al. (2013)
#	Erode (IN_Erode)	JX290545	India (Erode, Tamil Nadu)	Oryza sativa Indica Group cv. BPT 5204	Valarmathi et al. (2013)
*	N.A.	JX275969	India	Oryza sativa Indica Group cv. Co-39	Valarmathi et al. (2012, direct submission), partial
*	N.A.	JX275968	India	Oryza sativa Indica Group cv. White ponni	Valarmathi et al. (2012, direct submission), partial
*	N.A.	JX275967	India	Oryza sativa Indica Group cv. ADT 43	Valarmathi et al. (2012, direct submission), partial
Vietnam isolates:
#	VN_TG4	JX416337, LC598932	VietNum (Tien Giang)	Oryza sativa L. (rice)	Nguyen et al. (2016) / updated in this study
#	VN_TG1	LC598933	VietNum (Tien Giang)	Oryza sativa L. (rice)	This study
#	VN_TG2	LC598934	VietNum (Tien Giang)	Oryza sativa L. (rice)	This study
#	VN_TGE-1	LC598935	VietNum (Tien Giang)	Oryza sativa L. (rice)	This study
*	VN_DT-13	LC598936	VietNum (Dong Thap)	Oryza sativa L. (rice)	This study, partial
*	VN_DT-3	LC598937	VietNum (Dong Thap)	Oryza sativa L. (rice)	This study, partial
*	VN_DT-5	LC598938	VietNum (Dong Thap)	Oryza sativa L. (rice)	This study, partial
*	VN_DT-6	LC598939	VietNum (Dong Thap)	Oryza sativa L. (rice)	This study, partial
Cambodian isolates:
#	CA_A1	MG712772, LC598916	Cambodia (Svey Rieng)	Oryza sativa L. (rice)	This study, resequenced
*	CA_B1	LC598917	Cambodia (Svey Rieng)	Oryza sativa L. (rice)	This study, partial
#	CA_12-1	LC598918	Cambodia (Svey Rieng)	Oryza sativa L. (rice)	This study
*	CA_12-2	LC598919	Cambodia (Svey Rieng)	Oryza sativa L. (rice)	This study, partial
#	CA_12-3	LC598920	Cambodia (Svey Rieng)	Oryza sativa L. (rice)	This study
#	CA_BO1	LC598903	Cambodia (Phnom Penh)	Oryza sativa L. (rice)	This study
#	CA_SRK12	LC598904	Cambodia (Svay Rieng)	Oryza sativa L. (rice)	This study
#	CA_PR4	LC598905	Cambodia (Prey Veng)	Oryza sativa L. (rice)	This study
#	CA_PVC16	LC598906	Cambodia (Prey Veng)	Oryza sativa L. (rice)	This study
#	CA_SRSC8	LC598907	Cambodia (Svay Rieng)	Oryza sativa L. (rice)	This study
#	CA_T2	LC598908	Cambodia (Takeo)	Oryza sativa L. (rice)	This study
#	CA_T6	LC598909	Cambodia (Takeo)	Oryza sativa L. (rice)	This study
#	CA_T7	LC598910	Cambodia (Takeo)	Oryza sativa L. (rice)	This study
#	CA_T15	LC598911	Cambodia (Takeo)	Oryza sativa L. (rice)	This study
#	CA_PV8-2	LC598913	Cambodia (Prey Veng)	Oryza sativa L. (rice)	This study
#	CA_TK5-1	LC598914	Cambodia (Takeo)	Oryza sativa L. (rice)	This study
#	CA_KT5	LC598915	Cambodia (Kampong Thom)	Oryza sativa L. (rice)	This study
#	CA_KS6	LC598912	Cambodia (Kampong Seng)	Oryza sativa L. (rice)	This study
Outgroup
Rice yellow dwalf phytoplasma (Cndidatus phytoplasma oryzae):
	RYD-J	D12581	Japan	Oryza sativa L. (rice)	Namba et al. (1993)
* Partial sequences or identical sequences to others were obatained; these were not included for phylogenetic analysis
# Sequences used for a phylogenetic analysis in this study (Figure 3)
† 16S rDNA sequence was obtained by blast search with query sequence from ROL strain

## Sheet: Table S2
Supplementary Table S2. The ROLP detection from field-collected insects Nilaparvata lugens and Sogatella furcifera in Cambodian paddies.
		Nilaparvata lugens (BPH)		Sogatella furcifera (WBPH)
Province	District	detection	rate	detection	rate
Takeo	Bati			1/3	33.3%
Preveng	Prey Veng City	0/2	0%
Svay Rieng	Svay Chrum	1/5	20%
number of ROLP-detected insects out of total number of tested insects is shown.

## Sheet: Figure S1
	Supplementary Figure S1. PCR detection of Rice tungro bacilliform virus (RTBV). The DNA samples used for ROLP detection was subjected to PCR. The PCR detection of RTBV was conducted with primer pair RTBV F-1 (5'-AGAAGAAGGCTGGGGAGCAGTC-3') and RTBV R-1 (5'-TGATCCAGCAAACCTCTGGACAC-3'). The result of samples collected in Bati district, Takeo province, Cmabodia is shown. ‘+’ and ’–‘ indicate the resu…
